# Supplementary material for: Integrative Methylome and Transcriptome Characterization Identifies SERINC2 as a Tumor-Driven Gene for Papillary Thyroid Carcinoma
Source: Cancers (Basel). 2022 Dec 30;15(1):243. doi: 10.3390/cancers15010243 (PMC9818177; doi:10.3390/cancers15010243)
Supplement: Supplementary file 1 [file cancers-15-00243-s001.zip]

Archive with 2 entries (2 files):
- Supplementary Material Table S3.xlsx
- Supplementary Materials.pdf
