# Supplementary material for: Integrative Methylome and Transcriptome Characterization Identifies SERINC2 as a Tumor-Driven Gene for Papillary Thyroid Carcinoma
Source: Cancers (Basel). 2022 Dec 30;15(1):243. doi: 10.3390/cancers15010243 (PMC9818177; doi:10.3390/cancers15010243)
Supplement: Supplementary file 1 [file cancers-15-00243-s001.zip › Supplementary Material Table S3.xlsx]

## Sheet: Sheet1
Beta.Difference<-0.1	Beta.Difference	P.Value	Beta.Difference>0.1	Beta.Difference	P.Value
FNDC7	-0.105228	0.0379677	RHOC	0.121489	0.0346901
PRKACB	-0.119696	0.0291933	HTR1D	0.106094	0.0421475
CIDEC	-0.174392	0.000258231	GREB1	0.109176	0.00564292
DAG1	-0.147862	0.0139298	TMEM178A	0.267122	0.00468622
ADAMTSL4	-0.149	0.0189602	CASP9	0.122681	0.00107313
NEURL3	-0.103144	0.0385553	WDR33	0.145399	0.00658374
TPM3	-0.177224	0.000906679	CNKSR1	0.115995	0.0268914
SPRR1A	-0.237581	0.00258145	PALMD	0.196549	0.00524966
CHI3L2	-0.136224	0.0114767	C1orf210	0.161207	0.00414457
C3orf67	-0.206855	0.00457489	C1orf52	0.145023	0.0171219
TMEM42	-0.125269	0.0286132	DNPEP	0.101906	0.0185521
RABGGTB	-0.105604	0.00696749	NXPH2	0.116583	0.0221405
CD53	-0.134962	0.00796726	IFI44L	0.139381	0.000749138
SIPA1L2	-0.1529	0.00346959	RTKN	0.116196	0.000816235
LIMS2	-0.105627	0.0226302	GRM2	0.1375	0.00601748
SEC22A	-0.166295	0.000737978	CIART	0.110243	0.0108289
STARD7-AS1	-0.103502	0.0188447	CRIM1	0.122838	0.0203428
KCNAB1	-0.235031	0.00086117	PRSS50	0.168429	0.031569
MXD1	-0.124699	0.00212048	TMEM108	0.17246	0.0125398
RAP1GAP	-0.118374	0.0477511	APLF	0.162021	0.0234923
CD86	-0.135326	0.00234042	TNK2	0.127863	0.0355733
CD52	-0.224347	0.000624809	SLC16A4	0.126499	0.0192047
MST1L	-0.118993	0.00267559	EIF4E2	0.135924	0.02933
ADIPOQ	-0.101353	0.0259951	GCFC2	0.163338	0.0276104
ADORA1	-0.217219	0.000333869	RYBP	0.112952	0.028142
SLC9A9	-0.112307	0.000546604	FOXP1	0.109869	3.99109e-05
FOXN2	-0.148676	0.0107681	KCNAB2	0.146037	0.0371273
AP1S3	-0.128408	0.0225637	FAAP20	0.160244	0.0485044
MBD5	-0.173662	0.0163485	FNBP1L	0.123834	0.0459675
TMEM63A	-0.120057	0.00164893	FEZ2	0.198569	0.00221184
PPP1R1C	-0.142054	0.00232471	IFFO2	0.109743	0.0210433
GRIP2	-0.136585	0.00149355	PLXNB1	0.103078	0.00950136
ASB18	-0.15869	0.0106037	CSMD2	0.117094	0.00192292
SPATS2L	-0.121549	0.0339837	HES2	0.112744	0.0413741
PELI1	-0.236769	0.000752006	OPN3	0.125564	0.037389
TRAT1	-0.191198	0.0108242	LAX1	0.119017	0.0288887
SLC25A26	-0.216628	0.000192342	KCND3	0.103345	0.00887909
ERO1B	-0.121016	0.048947	SATB2	0.18413	0.0373726
RAVER2	-0.135872	0.0243055	DRC1	0.12825	0.0247602
CRBN	-0.134557	0.00601659	SERPINC1	0.240825	0.000492871
HTRA2	-0.201467	0.00154089	FNDC7	0.113271	0.0118087
SSUH2	-0.104278	0.00799624	TMEM158	0.107654	0.000275217
C1orf234	-0.104581	0.0221414	SYPL2	0.155181	0.00909693
OTOS	-0.146615	0.00569817	CHMP3	0.234816	0.026124
LZTFL1	-0.317738	8.07963e-05	STAB1	0.112685	0.0494737
HPCAL1	-0.161909	0.00936271	SLC15A2	0.19433	0.00610915
ESRRG	-0.176645	0.000345136	PDCD10	0.1159	0.00515603
LMO4	-0.107779	0.00250327	GPR37L1	0.138634	0.00115097
SUSD4	-0.110903	0.00419485	SORT1	0.105208	0.0144278
CSRP1	-0.143612	0.00909352	FAM129A	0.100943	0.0238392
MYL1	-0.12017	0.00495789	SLC27A3	0.238323	0.0180424
TPO	-0.162694	0.000688416	CSRNP1	0.249039	0.00491056
MAGI1	-0.143927	0.00627281	ACOX2	0.140252	0.0131029
IL1RN	-0.106327	0.0151081	FAM69A	0.223075	0.0102712
FOXL2NB	-0.126286	0.00451133	BAP1	0.109643	6.95731e-05
CRIM1	-0.148961	0.0238829	C1orf229	0.103495	0.00205999
NDUFS5	-0.218619	0.00564678	M1AP	0.101488	0.0141861
TAGLN2	-0.186325	0.0216714	SLC6A11	0.128277	0.0237259
SCN7A	-0.15825	0.0025152	SRBD1	0.136301	0.0169316
CD2	-0.153908	0.00442216	CERS2	0.14136	0.00713936
FGF12	-0.268404	0.000500284	GCSAML	0.240143	0.0128128
FAM198A	-0.140001	0.00148748	C2orf44	0.10508	0.000494179
GNB4	-0.154091	0.000418907	BSDC1	0.12369	0.00319913
KIAA2012	-0.160568	0.00382327	IPO13	0.126102	0.0112231
TM4SF4	-0.127325	0.0202186	SH3D21	0.178108	0.0185925
S100A10	-0.215157	0.00730061	ACOT11	0.11445	0.00019455
CCR3	-0.180565	0.000417656	LAMB2	0.18636	0.0157587
SELENBP1	-0.156227	0.000729506	VAV3	0.108989	0.0067122
TSPAN1	-0.173385	0.000231231	RORC	0.126537	0.00257873
PLXNB1	-0.109441	0.00576646	SPSB1	0.187342	0.00625986
ACOT11	-0.147713	0.00558273	IGSF8	0.123903	0.0323219
TRIM54	-0.159821	0.000838727	PVRL4	0.125877	0.0112087
PLEK	-0.150477	0.0251519	PQLC2L	0.135072	0.00118947
LRRC2	-0.107232	0.0132541	NFU1	0.113345	0.0356761
FZD5	-0.177423	0.0446748	CDC73	0.144086	0.00535571
NUAK2	-0.115479	0.0288196	LHX4	0.151647	0.00274979
S100A11	-0.161357	0.0109489	KCNC4	0.121643	0.0043132
TBCE	-0.245512	0.000297457	ANKRD44	0.125843	0.0128385
SLC9C1	-0.108234	0.0271931	MTMR11	0.115268	0.00128453
RBMS3	-0.131464	0.00433085	CFAP45	0.181641	0.00281055
DPP4	-0.246189	0.00454661	IL1RN	0.158713	0.046522
CFHR2	-0.224969	0.000910845	NLGN1	0.120274	0.0287962
MNDA	-0.150531	0.0207136	DNAH1	0.104079	0.0266691
SLC25A36	-0.172807	0.0170942	DPP10	0.124118	0.00624941
IQCG	-0.180739	0.000226262	SNED1	0.161993	0.00265089
STK25	-0.114514	0.00853697	ZKSCAN7	0.116759	0.00546032
PTPRC	-0.230692	0.0167074	EDAR	0.145916	0.000725789
HGD	-0.18536	0.00444512	ITGAV	0.208861	0.0101154
STK17B	-0.154184	0.0217326	DNAH7	0.143838	0.0212289
TSGA10	-0.124319	0.00771947	IQSEC1	0.151267	0.00156356
MTMR11	-0.103497	0.00912689	RAPGEF4	0.116645	0.00609343
GSTM2	-0.116981	0.0131818	TRAK1	0.187917	0.0263325
GSTM4	-0.198547	0.00103768	MFN2	0.202274	0.00557191
CCR2	-0.259274	0.00166407	SYCP1	0.201728	0.0202458
LAPTM5	-0.183397	0.000278122	ADCY5	0.193749	0.0271874
ERC2	-0.110478	0.00561704	OXSR1	0.158198	0.0411852
CYP1B1	-0.163238	0.0392334	GPR61	0.143806	0.000185688
ERICH3	-0.136338	0.007368	AGTR1	0.106482	0.0156921
PLSCR1	-0.149046	0.000178817	RUNX3	0.167226	0.000120958
SERINC2	-0.131602	0.0354603	SLC35F6	0.218687	0.0015198
RBM34	-0.151225	0.0347673	MST1L	0.147931	0.00108737
CD84	-0.191378	0.0188483	ZNF501	0.109629	0.0430955
PHC3	-0.116394	0.0320869	PSMB4	0.148341	0.00340413
GNAI2	-0.102471	0.00568329	PLEKHG5	0.111636	0.0015893
NUP35	-0.128184	0.000633702	ATP13A4	0.106951	0.00837315
C1orf162	-0.12681	8.3008e-05	KLHL21	0.249315	0.0410779
VCAM1	-0.174226	0.0086133	C1orf167	0.147186	0.0195872
ALX3	-0.129047	0.000833997	EIF4G3	0.104522	0.022178
SCRN3	-0.100944	0.00501235	UCN	0.270609	0.000530082
CTSS	-0.118798	0.0179553	TP53I3	0.104851	0.0264834
CLCA1	-0.108514	0.0104599	ACSL3	0.124119	0.0267159
LRRC15	-0.237533	0.000134507	PDE4B	0.100521	0.0215303
ATP2B2	-0.155741	0.00495713	BARD1	0.130916	0.00220464
FBXL2	-0.110743	0.00649044	ARHGEF11	0.102218	0.0140197
YOD1	-0.146263	0.0472666	NRBP1	0.128866	3.96106e-05
CHRNG	-0.130591	0.00998427	PPM1B	0.103991	0.00029093
APH1A	-0.170008	0.00309831	XPC	0.119653	0.00864487
DAZL	-0.149669	0.0448276	PPP2R3A	0.110189	0.0319143
NECAP2	-0.145078	0.00017249	TRIT1	0.186202	0.0118839
SNRK	-0.106616	0.000762071	KIAA1324	0.126231	0.000133936
JAGN1	-0.119022	0.0100842	PAX7	0.130491	0.0195648
SPATA17	-0.101467	0.0105538	ESRRG	0.101284	0.00307224
C3orf36	-0.111264	0.00680794	CLIP4	0.157497	0.0237682
PYHIN1	-0.246018	0.00427983	ATRAID	0.10488	0.00629452
FAM159A	-0.248257	0.000507133	HOXD8	0.125572	0.021713
R3HDM1	-0.10995	0.0106386	CLCN6	0.106191	0.0013036
EVI5	-0.114601	0.00144977	GUCA2A	0.136287	0.000377444
PLEKHM3	-0.149074	0.000778938	SLC5A7	0.103035	0.0174625
EPCAM	-0.123945	0.00137066	THEM4	0.114241	0.00754718
DYRK3	-0.182698	0.00507179	MOB3C	0.100676	0.00240492
C1orf167	-0.132619	0.0163805	S100A7L2	0.118959	0.0181
SMAP2	-0.173136	0.00337962	LRRFIP1	0.124677	0.0390043
CTLA4	-0.216882	0.0218203	MSL2	0.138078	0.0181106
QPCT	-0.125529	0.0274768	RASSF5	0.189994	0.00885635
ZMYM1	-0.148821	0.00392622	ANGPTL1	0.108652	0.0356766
LRRC31	-0.105016	0.0405069	TPO	0.150935	0.00890905
LIPH	-0.312259	3.26007e-05	PLCH1	0.155602	0.00351655
SH3BGRL3	-0.109064	0.0418668	SLC22A14	0.11154	0.0368273
TCHH	-0.11848	0.0288683	SCTR	0.160025	0.0166181
LY9	-0.17708	0.00442547	PXK	0.109662	0.00380777
CYTIP	-0.22196	0.000927198	NPAS2	0.112268	0.000865139
SLCO2A1	-0.117884	0.00774618	DYNC1LI1	0.181992	0.00183904
CCDC30	-0.147484	0.00510469	S100A14	0.167887	0.00192954
PAX8	-0.221684	0.00198631	MTFR1L	0.193238	0.00016466
FCGR2A	-0.128736	0.0025944	HOXD11	0.166511	0.0354155
PIK3CD	-0.121664	3.62078e-05	HIST2H2AB	0.187126	0.00467845
IGF2BP2	-0.105994	0.000444775	PRELP	0.188507	0.020474
ATP1A2	-0.104209	0.00159539	HOXD10	0.123571	0.040307
PPM1M	-0.108448	0.0335303	PROM2	0.136762	0.0338928
EHD3	-0.12704	0.00180107	AGAP1	0.11733	0.0494259
LHCGR	-0.151142	0.00616574	MAP4K4	0.108407	0.00868095
EFEMP1	-0.122616	0.0187403	DFFB	0.102006	0.0188589
ARL6IP5	-0.252811	0.00249889	PFDN2	0.194299	0.000669283
CCR8	-0.104414	0.00234418	TAGLN2	0.245427	8.50273e-05
RFC4	-0.199401	0.00137512	ATG4C	0.103318	0.0149734
CFAP100	-0.230096	0.00150316	MTA3	0.11673	0.00356858
YY1AP1	-0.173163	0.0130151	ST6GALNAC5	0.146291	0.0115792
CD96	-0.1433	0.000509163	HIPK1	0.160891	0.0144971
PIK3CB	-0.114759	0.00902145	ZNF662	0.127892	4.96863e-05
SEMA4A	-0.15845	0.00565069	CYBRD1	0.168408	0.00356942
HAO2	-0.189971	0.00112716	SHISA4	0.196406	0.00203646
GSTM3	-0.141408	0.000725701	SLC25A34	0.156047	0.0101663
PTPN22	-0.280625	0.000119858	KLHL23	0.123728	0.000342179
SMYD1	-0.151365	0.0115471	FGF12	0.110848	0.00677235
OVGP1	-0.167857	0.000981835	UXS1	0.360437	0.00037367
REG3G	-0.105116	0.0207131	SCNN1D	0.145207	0.00337081
CLDN1	-0.201825	0.00230232	TBL1XR1	0.112504	0.00396149
MYOG	-0.129355	0.00404996	ALDH1L1	0.106415	0.00187967
CSTA	-0.145263	0.00241261	CFAP44	0.108462	0.0418068
EPHA4	-0.11401	0.0186434	MIB2	0.123666	0.0151459
LCE1C	-0.104686	0.049896	GORASP2	0.138993	0.030783
EVA1A	-0.1175	0.0478047	GRB14	0.215686	4.76856e-05
CAPN14	-0.118922	0.000563654	NADK	0.148789	0.00234155
ADGRF3	-0.119043	0.00973301	GPD1L	0.22005	0.00163874
CASP8	-0.333739	0.000981776	SELENBP1	0.216856	0.00104832
ANP32E	-0.134098	0.0188432	GHSR	0.114163	0.0128377
SLC6A1	-0.17112	0.01073	ZNF620	0.106096	0.0064896
THEM5	-0.128847	0.00807793	CTSE	0.123053	0.0431352
SLAMF6	-0.280728	0.00495718	SPHKAP	0.130872	0.000994779
POMGNT1	-0.183096	0.0010558	PTAFR	0.179071	0.00123832
PDZK1IP1	-0.20963	0.00114084	AKR7A3	0.134127	0.0405372
DLG1	-0.143249	0.00119384	KRCC1	0.128456	0.000920882
PARP14	-0.198879	0.000105017	ITGB6	0.184362	0.000297216
TMEM206	-0.131922	0.0495795	TOR3A	0.15777	0.00652758
COL6A3	-0.163798	0.00607435	GLT8D1	0.177638	0.00126724
SLAMF7	-0.240804	0.00055965	ATP1A1	0.120206	0.0201581
GON4L	-0.207354	0.00628992	SOX14	0.100755	0.0156156
AFF3	-0.292832	0.0100969	MKRN2OS	0.107401	0.00122963
ZMAT3	-0.122665	0.000297741	BCAR3	0.171062	0.000599698
HSPG2	-0.182318	0.00281443	POMGNT1	0.113793	0.00911859
C3orf20	-0.116915	0.0113249	C2orf42	0.127174	0.0499766
DTNB	-0.100772	0.00419503	SLC12A8	0.10609	0.00774357
COL11A1	-0.117764	0.00726309	ARL14	0.111693	0.0492984
SH2D1B	-0.12599	0.014793	LTBP1	0.136975	0.0388922
REEP1	-0.136236	0.00564243	TSC22D2	0.141569	0.000327535
KCNE4	-0.111665	0.0493542	EDN2	0.130977	0.0013366
NPPA	-0.106147	0.000542359	ABCC5	0.1538	0.0122101
CCL20	-0.233975	9.88193e-05	NUAK2	0.132452	0.000156957
ABI2	-0.12515	0.0156778	ZXDC	0.102049	0.0106324
LMOD1	-0.103881	0.0115055	STK25	0.142689	0.000686263
NPHP4	-0.103177	0.00634472	TRPM8	0.154867	0.0093627
COL16A1	-0.231509	0.000522752	CERS6	0.135129	0.0137022
VRK2	-0.232617	0.0118062	CADM3	0.114934	0.00206999
GPR89B	-0.142527	0.0132036	RPRD2	0.10104	0.0193024
EXOSC7	-0.110288	0.0267725	C1orf106	0.138165	0.0456936
MYOM3	-0.132474	0.00215466	GBX2	0.15664	0.0124403
IL36B	-0.136277	0.000618316	C1orf64	0.152978	0.00486172
USP1	-0.15171	0.00735773	ABHD10	0.110917	0.0150595
MOB1A	-0.183102	9.86851e-05	NGF	0.225971	0.0296668
EAF2	-0.186503	0.00188313	CSPG5	0.13126	0.0141725
LGR6	-0.158552	0.0361883	EIF2B5	0.135529	0.00404592
DYTN	-0.123759	0.0258848	LMX1A	0.229147	0.00938652
RXRG	-0.121052	0.00171687	LOXL3	0.220441	0.0160748
GYG1	-0.10847	0.0155158	EIF4G1	0.143932	0.0026759
SH2D2A	-0.192177	0.0458961	MON1A	0.176469	0.00463941
ADGRL2	-0.124479	0.00327078	FOXD2	0.172374	0.045917
SP140L	-0.163943	0.0175247	LGALS8	0.155122	0.0262585
SELP	-0.174196	0.00115322	CAPN2	0.167413	0.00910363
CPA3	-0.128187	0.010399	DCBLD2	0.104014	0.00124553
FASLG	-0.157828	0.0134218	CFAP100	0.120674	0.0466691
WDPCP	-0.104186	0.0179844	FAM84A	0.122417	0.00282664
S100A9	-0.175824	0.00902441	OLFM3	0.138296	0.000540354
FAM129A	-0.133201	0.00962161	AKR7L	0.15004	0.0135734
GP5	-0.128474	0.0282884	KCNK2	0.126929	0.044749
STAB1	-0.130213	0.0106906	TMIE	0.202345	0.00252865
PRG4	-0.134327	0.0381415	ARPP21	0.132931	0.00552009
MYRIP	-0.254895	0.00808873	TDGF1	0.19384	0.00816019
DVL3	-0.111887	0.0368647	WRAP73	0.13997	0.0063794
PLA2G2A	-0.107595	0.000325565	SDPR	0.113461	0.0153802
CACNA2D2	-0.153379	0.00392983	OTOS	0.135202	0.00144762
PLEKHN1	-0.148033	0.00635687	MOV10	0.111081	0.00346545
DOCK10	-0.126819	0.000835554	AJAP1	0.149425	0.0195689
UBXN7	-0.119813	0.00256689	ACOT7	0.103081	0.0434103
RBP7	-0.17158	0.00152932	ZNF512	0.166734	0.0100106
MAPRE3	-0.155502	0.000684058	HMGCS2	0.159461	0.00211357
CENPA	-0.154653	0.0109897	ZNF502	0.128018	0.0251135
TTC21B	-0.185849	0.000701612	EXOSC7	0.122016	0.0116606
ECEL1	-0.117514	0.00445829	RNPEPL1	0.169895	0.00862605
PDIA6	-0.124902	0.00304798	ZEB2	0.179098	0.00535397
TRIM17	-0.163857	0.00460286	TDRD10	0.180821	0.0323588
DBT	-0.129973	0.0476809	PTH1R	0.120899	0.00428584
PCYOX1	-0.168852	3.55671e-05	RHBDL2	0.173252	0.000500563
PTPN18	-0.111928	0.00181732	CLDN18	0.188365	0.00459593
LMOD3	-0.118939	0.000606217	PGBD5	0.116825	0.0022996
SLC35D1	-0.193432	0.00637614	CATIP	0.122712	0.00480994
RHOU	-0.140141	0.018494	SSX2IP	0.210552	0.00329212
ALPP	-0.131987	0.0102166	LRRC2	0.243028	0.000444411
PTPRN	-0.157017	0.0177537	TMEM131	0.107439	0.00148375
LCK	-0.131851	0.00292883	MEGF6	0.121826	0.00839916
TTC32	-0.20915	0.000161815	ARHGEF19	0.128154	1.45687e-05
TM4SF1	-0.198914	0.00156566	UHMK1	0.1245	0.0110551
IVL	-0.120822	0.0257115	TRNT1	0.142478	0.0277683
B4GALT4	-0.152127	0.00279105	ABTB1	0.10785	0.00626309
CREB1	-0.119784	0.00317507	ALS2CR11	0.219956	0.00375526
OR2W3	-0.124387	0.000866011	IGSF9	0.10364	0.00256807
STAT4	-0.186189	7.67749e-05	BAZ2B	0.124512	0.00467997
BTBD8	-0.137123	0.01342	CMTM8	0.134169	0.038692
MUL1	-0.110643	0.0399103	KLHDC7A	0.171072	0.000717043
CD34	-0.15677	0.000474193	HPCA	0.107757	0.000225696
ITIH4	-0.11996	0.00844402	PRDM16	0.176903	0.0138369
CSF1	-0.158194	0.0107731	TFDP2	0.191578	0.00195231
GTDC1	-0.228645	0.00544792	FAM179A	0.214258	3.8385e-05
SLC25A44	-0.123923	0.00113817	KCNK1	0.104342	0.00399552
C1QA	-0.185924	0.00445754	MAB21L3	0.106702	0.000117956
UBE2J2	-0.103201	0.0125727	GBE1	0.134955	0.00171417
PEX14	-0.129878	0.00608707	GLYCTK	0.214327	0.0144781
ADCY10	-0.102848	0.00772282	ACTA1	0.126441	0.0288799
HRH1	-0.154143	0.00370576	TMCC2	0.131207	0.00846185
CIB4	-0.107636	0.00889153	BARHL2	0.128243	0.0364989
ABL2	-0.208416	0.0010962	NTSR2	0.138421	0.00863543
PTGFR	-0.222522	0.000388859	ALDH4A1	0.141983	0.0315739
ADCY3	-0.163195	0.0163245	DTNB	0.191343	0.000793241
ALDH1L1-AS1	-0.111978	0.00897508	DNMT3A	0.114737	0.0144192
IFI16	-0.353584	0.000481376	RRP15	0.108164	0.0353416
LYPD1	-0.262533	0.00598388	CAPG	0.218272	8.73142e-05
PRKCZ	-0.192383	0.00021944	PER3	0.133635	0.000215356
EXTL1	-0.249404	2.93806e-05	GPR157	0.118518	0.000370536
OR14A16	-0.280239	0.0023296	PAX8	0.192125	0.0127789
ZNF124	-0.127654	1.28044e-05	ALAS1	0.201697	0.013202
ALPL	-0.18473	0.000133439	AIM1L	0.161526	0.0490079
CHI3L1	-0.170784	0.000391202	TGFBR2	0.103273	0.0292423
LSMEM2	-0.102543	0.0340424	METTL11B	0.105547	0.00588633
IGSF11	-0.13064	0.00139619	LRRFIP2	0.106051	0.0267223
GFI1	-0.14171	0.00374182	CCDC12	0.114335	0.00373732
STAC	-0.247539	0.00444749	BNIPL	0.114489	0.00588541
IL1RAP	-0.152384	0.000966547	KIAA1614	0.106306	0.0295843
KDM4A	-0.133925	0.00146741	RNF181	0.266503	0.0011559
RFX8	-0.220913	0.0182893	PAQR7	0.163003	0.0214843
KLHL29	-0.187339	0.0101115	LY9	0.191568	0.00692655
PPIE	-0.154936	0.000839596	EPHA2	0.129222	0.00153236
PLS1	-0.124553	0.0207419	MITF	0.138528	0.00136917
PLEKHG5	-0.157123	0.0036918	B4GALT2	0.12062	0.0016532
PARP15	-0.273836	0.00401629	C1QL2	0.140959	0.0387463
IFT57	-0.173489	2.75845e-05	CASZ1	0.103239	0.00732469
CD244	-0.111376	0.00817747	KRTCAP3	0.154643	0.0277156
GLI2	-0.138707	0.0195203	SOCS5	0.119648	0.00680576
LCT	-0.257982	2.27928e-05	DCDC2C	0.144438	0.023676
CERKL	-0.10977	0.0107781	HIVEP3	0.216477	0.00469612
TCAIM	-0.147929	0.00768176	GMEB1	0.125108	0.0259356
LEMD1	-0.211454	0.000578183	TAGLN3	0.106722	0.00555592
LIMS1	-0.175554	0.00223705	VWA5B1	0.21785	0.00118392
DHRS9	-0.133165	0.000185312	PEX5L	0.121815	0.0381902
DIO1	-0.166267	0.00172484	IMPG2	0.217682	0.011148
TRA2B	-0.160735	0.0201062	TWIST2	0.15944	0.0072472
CCDC50	-0.169143	0.000403861	OSBPL6	0.3274	0.000202354
SLC8A1	-0.169893	0.00246574	EFEMP1	0.109067	0.043964
SPATA16	-0.107685	0.0125569	GALNT15	0.133845	0.0079675
LCE1B	-0.122607	0.000116865	AGO1	0.149633	0.00141552
CCDC190	-0.111283	0.00207043	RPL37A	0.178443	0.00276675
POU2F1	-0.17403	0.0169895	TM4SF4	0.125291	0.0335748
SFTPB	-0.148962	0.0187251	CLDN11	0.112581	0.0460182
MARCO	-0.126866	0.00806411	C3orf52	0.124114	0.0277348
CEP68	-0.129541	0.0225152	SHE	0.199196	0.0147575
MORC1	-0.114301	0.00118451	BLZF1	0.158905	0.0136476
REG1A	-0.128261	0.00869065	SPRED2	0.121925	0.037068
POLR1B	-0.11473	0.00072725	TRIP12	0.161457	0.00177702
PIGV	-0.135358	0.00184558	IL1R1	0.181713	0.00640331
PLEKHM2	-0.26245	0.000155097	GPD2	0.164901	0.00587335
MRPL30	-0.106954	0.0181266	EFCAB12	0.150846	0.0029062
DCDC2C	-0.139368	0.0134737	KIAA0040	0.104515	0.0252516
VPS13D	-0.131647	0.000393967	SPEG	0.123842	0.00514966
ASCL5	-0.122222	0.00392965	HSPG2	0.186619	0.00900923
LINC01140	-0.11776	0.00129001	CNTN6	0.178908	0.000548039
FAM177B	-0.161258	0.00589723	TTN	0.116732	0.0454791
XPR1	-0.17504	0.00163853	FIGN	0.10435	0.000726466
CD1C	-0.128859	0.0407795	PDE4DIP	0.119433	0.0194267
ENSA	-0.181835	0.0048469	CYP26B1	0.12435	0.0146401
TRIM58	-0.16125	0.00164735	SRD5A2	0.152961	0.00779628
HESX1	-0.213784	0.000997838	SLC6A9	0.101423	0.021699
APCS	-0.195992	0.000433894	TMEM240	0.106354	0.0119344
KIAA1522	-0.136328	0.000533372	NUDT17	0.13987	0.00624456
C1orf229	-0.106222	0.0195367	SH2D6	0.154202	0.0162035
LEFTY2	-0.166389	0.000237275	C1orf87	0.119275	0.0221302
STAM2	-0.127905	0.0068524	FUCA1	0.188424	0.000840156
GUCA1C	-0.15913	0.0153738	C1orf122	0.152617	0.0116882
MAP1LC3C	-0.146003	0.00735549	SAMD13	0.126864	0.022673
CNTN6	-0.206133	0.00838687	RAB25	0.189484	0.0011474
ASXL2	-0.122463	0.000581531	WDR82	0.195071	0.00121554
ST3GAL6	-0.155562	4.58837e-05	ALX3	0.126623	0.00880526
GALNT5	-0.20538	0.00948502	NR0B2	0.110672	0.000885089
HCLS1	-0.184826	0.00173594	MERTK	0.174707	0.041993
C2orf74	-0.175757	0.0394547	SAMD11	0.140889	0.00254033
GBP2	-0.258286	2.34377e-05	EXOC8	0.1703	0.0119678
KCNN3	-0.220256	0.0108103	ZNF852	0.154336	5.82537e-05
HAPLN2	-0.1077	0.00709289	PRRT3	0.221906	0.00284558
ETAA1	-0.107974	0.0333332	RAB1A	0.191288	0.00037957
CELA2B	-0.133796	0.00677412	NES	0.168625	0.00161751
GK5	-0.140525	0.0155352	POGLUT1	0.111226	0.0467555
FABP3	-0.118943	0.00292981	HMGCL	0.171348	0.0010869
OR5AC2	-0.111674	0.00928855	PCSK9	0.120183	0.019921
TFDP2	-0.159059	0.0018857	SH3BP5	0.222371	0.0123967
ARHGAP30	-0.119622	0.0102496	KIF15	0.180219	0.0103261
OR11L1	-0.1351	0.0186156	PCGF1	0.11104	0.00558945
RARB	-0.178556	0.00643988	RGS5	0.14002	0.0301597
FHL3	-0.103358	0.0273323	MROH2A	0.133227	0.0391091
DENND2D	-0.145204	0.000110531	HCN3	0.169183	0.0138262
NOP58	-0.162755	0.0266121	LEXM	0.135121	0.0189732
A4GNT	-0.110504	0.0031378	FAM228B	0.106581	9.22966e-05
STAMBP	-0.193817	0.000289257	LMO4	0.139606	0.00805963
PSD4	-0.137213	0.00312579	SLMAP	0.331165	0.000398895
FCN3	-0.101017	0.0488063	PLCD4	0.112048	0.00272422
MORN1	-0.100663	0.0158828	MDH1	0.100065	0.00415593
SLC6A9	-0.150603	0.0111234	C1orf116	0.121868	0.0420752
MROH9	-0.105432	0.0480724	USP21	0.17881	0.0339994
FCMR	-0.224546	0.0215425	HNRNPLL	0.104378	0.0446516
NCK2	-0.108012	0.00659752	NDUFB3	0.121486	0.00186813
NAALADL2	-0.224114	0.00134146	RGS13	0.160442	0.0215332
CLCNKB	-0.102743	0.00726109	CSF1	0.106013	0.012248
B3GALNT1	-0.135808	0.0170875	NR1D2	0.108781	0.00121075
OR2T3	-0.170948	0.00554156	MDS2	0.151997	0.00787214
IARS2	-0.155129	0.00536774	ARTN	0.115241	0.000649953
ATP13A3	-0.104268	0.0187249	IFT80	0.193943	0.000179815
TEKT2	-0.10146	9.06063e-05	LIN28A	0.178127	0.0410127
LCE6A	-0.197954	0.0098253	SERPINI2	0.134034	0.0140083
PRDX1	-0.193378	0.000244046	OTUD3	0.164771	0.00257708
BDH1	-0.123692	0.00436765	IL17RB	0.129762	0.0330323
CTNNB1	-0.157806	0.00227523	SPTSSB	0.139966	0.0381253
CNRIP1	-0.19151	0.0094812	AVPR1B	0.105336	0.00806134
FNDC3B	-0.105661	0.0204365	ECE2	0.112391	0.001005
SLC44A5	-0.13947	0.00144199	WDR26	0.119422	0.000288829
DUSP2	-0.274118	0.000131939	LEMD1	0.247759	0.00140129
OPRD1	-0.250872	0.00287313	DMRTA2	0.14054	0.0381402
CD207	-0.119402	0.00201056	SLC51A	0.143179	0.0106799
C2orf80	-0.180549	0.00216029	DIO1	0.127535	7.86294e-05
RAD54L2	-0.19937	0.00186983	PRR23C	0.134444	0.0183472
RUFY4	-0.169763	0.019735	PEX19	0.10787	0.0360222
MIIP	-0.126521	0.00254642	LPP	0.208331	0.00153326
RGS21	-0.118392	0.00770375	GPR75-ASB3	0.125578	0.0302086
ST6GAL1	-0.141534	0.0129979	IQCC	0.201734	0.0113918
C1orf186	-0.364712	0.000644418	HES3	0.137029	0.0358549
ELAVL4	-0.188662	0.000532123	EMILIN1	0.104599	0.0158945
UPP2	-0.107811	0.00782504	PLPP3	0.164554	0.000198364
PHACTR4	-0.117348	0.00652744	PCBP4	0.110919	0.0286888
LSAMP	-0.127297	0.00795731	GPR155	0.127735	0.0301733
C1orf158	-0.136368	0.00286683	PLCH2	0.120587	0.00138602
M1AP	-0.102555	0.0210496	ERRFI1	0.152903	0.000132253
CFHR1	-0.233605	0.0014155	CDV3	0.171606	0.0147436
NMNAT3	-0.208902	0.0393332	SNTG2	0.10526	0.00059967
NCAPH	-0.116473	0.0160953	MINOS1-NBL1	0.118031	0.021569
LINC01342	-0.138292	0.0168085	ELP6	0.110048	0.0400486
PEX5L	-0.243399	0.00883225	LINC01126	0.134788	0.0123439
FAM3D	-0.113126	0.00192955	FAM110C	0.109618	0.0209172
GPR156	-0.181435	0.00108956	ASTN1	0.119164	0.0123501
S100A5	-0.124282	0.000344503	MRAS	0.115628	0.00374595
ANO10	-0.133067	0.0485434	GULP1	0.110656	0.00979779
SLC1A4	-0.157698	0.00280733	NECAP2	0.146885	0.0340676
NXPE3	-0.141742	0.0220649	ATG16L1	0.140462	0.00204574
ZRANB2	-0.140154	0.0294618	EGLN1	0.117732	0.00678342
TM4SF20	-0.171894	0.00476238	EVA1A	0.134878	0.00989169
CRYGD	-0.164207	0.00182325	DYSF	0.174342	0.0104147
MME	-0.222833	0.029656	SCAMP3	0.102527	0.00761725
RABL2A	-0.165321	0.0043829	TMEM52	0.114229	0.0358216
COL4A4	-0.160897	0.0149461	PTCH2	0.11306	0.00727078
CLDN18	-0.112847	0.00818801	SEMA4A	0.122135	0.0232846
NPHP1	-0.164711	0.00279263	CENPL	0.100877	0.0104942
SRRM1	-0.100135	0.0113076	BRINP2	0.1377	0.00717597
ARHGEF3	-0.154133	0.000618431	CLCNKB	0.176458	0.0119264
CAPG	-0.157746	0.00473837	TTC7A	0.112758	0.0191962
ANKRD23	-0.186828	0.00374428	ZNF697	0.106113	0.00301949
AIM2	-0.267465	0.00562886	KDF1	0.135258	0.039884
CDKN2C	-0.125928	0.0387628	EIF2D	0.10029	0.039805
TUBA4A	-0.281463	0.00356707	IRF6	0.1042	0.027197
LMNA	-0.191638	0.021561	S100A13	0.157209	0.0178467
MOBP	-0.259368	0.00204637	POLQ	0.128668	0.0248284
IAH1	-0.189822	0.00255907	NAA50	0.122581	0.0312451
FCRLB	-0.32663	0.000928688	C2orf74	0.228445	0.00312058
LONRF2	-0.204681	4.5972e-06	IL22RA1	0.124358	0.0122058
SFN	-0.244645	7.49861e-05	CACNA2D3	0.189346	0.00136267
RFT1	-0.133497	0.00293354	MLF1	0.102173	0.0453444
MRPL19	-0.149875	0.0378496	ECE1	0.123247	0.00197127
RASA2	-0.333943	4.54572e-05	PLSCR4	0.204946	0.00418159
ATAD3C	-0.111901	0.0345799	DAB1	0.122607	0.0387065
TNFRSF25	-0.156612	0.000986768	IL17RE	0.105221	0.000382778
GSTM5	-0.174131	0.00407086	ALS2CL	0.104979	0.0209868
TTLL10	-0.183732	0.0442882	DENND2C	0.131248	0.0048547
IL20	-0.127893	0.00231204	PEX10	0.112527	0.00833687
RGS18	-0.135786	0.0180145	BCL9	0.160123	0.0139322
LRIG2	-0.148307	0.0264684	ST6GAL2	0.113107	0.0353564
VPS54	-0.121101	0.0139381	TIA1	0.110842	0.00578817
DNAJC13	-0.140535	0.00330505	TNNC1	0.104463	0.019904
LCE3C	-0.129187	0.00351567	HEG1	0.182633	0.0474503
XCR1	-0.107217	0.00729323	UQCRC1	0.151249	0.0164068
ZNF589	-0.182339	0.00104685	THAP3	0.163046	0.0308588
EMX1	-0.103058	0.00752741	CLDN16	0.168429	0.000732588
COL6A5	-0.294815	0.0034077	SIAH2	0.139642	0.000932462
SLC11A1	-0.143345	9.22201e-05	ATOH8	0.117183	0.0426937
E2F6	-0.152343	0.0119308	USP13	0.141562	0.0204035
TIGIT	-0.129898	0.00259934	RD3	0.211843	0.00504882
C1orf95	-0.15504	0.0164679	CADPS	0.117896	0.0165498
TEX264	-0.174164	0.0215065	PQLC3	0.12494	0.00082995
ILKAP	-0.102393	0.0141082	SLC30A1	0.216196	0.0019284
TMEM182	-0.104914	0.00400245	PGM1	0.116205	0.0136552
PADI2	-0.150712	0.00592368	TANC1	0.102735	0.0100906
SLC9A1	-0.190372	0.000292432	WDR35	0.173615	0.0277781
SPTA1	-0.180338	0.0188759	XDH	0.134794	0.0343046
CMSS1	-0.103499	0.0065184	TMEM212	0.212163	0.00715865
GPX1	-0.185886	6.53646e-05	MXD1	0.104354	0.00937931
CD247	-0.268975	0.00191243	CCRL2	0.124661	0.0262785
GREB1	-0.222625	0.000616421	B3GNT2	0.114989	0.000967549
WDR49	-0.116134	0.0036866	KCNA3	0.184389	0.0461191
OLFML3	-0.154439	0.0118258	CTNNBIP1	0.114506	0.0126131
NMI	-0.241795	0.00843299	AGL	0.117008	0.0445888
FMO6P	-0.145463	0.0172159	EHBP1	0.188262	0.000579987
CXCR1	-0.159281	0.00491623	PLPPR4	0.129626	0.0111867
LCE1D	-0.175775	0.00647173	TMEM234	0.174094	0.000175128
KALRN	-0.205698	0.000375906	CELF3	0.21594	0.0201497
KLHDC7A	-0.171215	0.0283152	HMCN1	0.101023	0.00274189
IL10	-0.155556	0.000245042	FDPS	0.122198	0.033178
RPL5	-0.152889	0.0119433	SH3YL1	0.114025	0.0018
ATP6V1E2	-0.189164	0.0172651	MPV17	0.10373	0.00732488
NMD3	-0.15986	0.0250235	CHTOP	0.158566	0.0380108
METTL6	-0.236648	0.00763827	TXLNA	0.143545	0.0296463
C2orf48	-0.218375	0.000239323	HSD3B2	0.150502	0.0235998
DPH2	-0.157667	0.00879177	WDFY1	0.104414	0.00995128
AMPD1	-0.209518	0.000800127	IL1RL1	0.121674	0.00171291
NOL9	-0.140476	0.00100421	CHIA	0.123876	0.0138305
CFHR4	-0.169528	0.00196259	RPL22	0.159862	0.0106587
C1QB	-0.10286	0.0128197	SKI	0.124198	0.0260711
AGPS	-0.182214	0.000340969	GJA5	0.153504	0.0299409
OSBPL9	-0.211638	0.0407039	USH2A	0.10477	0.0154593
PPP1R8	-0.12482	0.00318304	GALNT5	0.168775	0.000255009
ADD2	-0.130578	0.0293665	THUMPD2	0.1275	1.41013e-05
PDZRN3	-0.153086	0.000369411
PEX19	-0.120299	0.0343233
CAMKV	-0.136143	0.0274646
VANGL1	-0.129923	0.00967921
LINC00303	-0.161149	0.00609288
SLC27A3	-0.13251	0.0134797
MRPS21	-0.111385	0.00209203
AMPD2	-0.205909	0.00817536
RIMKLA	-0.153	0.0017937
OPTC	-0.110029	0.0072069
NADK	-0.303444	8.77664e-05
SLC23A3	-0.14706	0.0173986
SLC16A4	-0.155137	0.00288343
VWA5B2	-0.199239	0.000203614
TACSTD2	-0.395002	2.12964e-05
TP63	-0.10362	0.0216479
UBR3	-0.248878	0.0150964
VGLL3	-0.13763	0.0267144
VANGL2	-0.102212	0.0124701
TRIM63	-0.186785	1.48465e-05
PDC	-0.108734	0.0373841
CYB561D1	-0.21815	0.000680908
CDA	-0.148456	0.00980508
NMNAT2	-0.129646	0.0185342
SAMD7	-0.119243	0.0104404
VIL1	-0.11422	0.00587341
GPD2	-0.301929	0.000615409
FAM49A	-0.160901	0.00463732
ECE1	-0.219618	0.000330376
PTP4A2	-0.118221	0.00914553
LINGO4	-0.152773	0.000510267
C2orf57	-0.203704	0.00650891
LCE2B	-0.141363	0.0260319
C1orf137	-0.123936	0.00105936
FAM43B	-0.102196	0.00330242
OR2W5	-0.173663	0.00160013
TMEM30C	-0.131985	0.0111077
TRAK1	-0.291857	0.000243738
NPHP3-ACAD11	-0.131422	0.000133887
ISG20L2	-0.206151	0.00152043
RGS4	-0.158924	0.0195135
FYCO1	-0.200667	0.0042
S100A4	-0.129393	0.00247125
PTPRF	-0.224107	0.000555614
BRDT	-0.122933	0.00328336
LCE2D	-0.22148	0.000405262
HHAT	-0.115023	0.0191786
WDR82	-0.148712	0.0498746
PSMB2	-0.17091	0.00118194
ATF3	-0.100252	0.0442558
SNIP1	-0.136627	0.00300529
ETNK2	-0.164778	0.00237573
GRAMD1C	-0.143763	0.023877
EDAR	-0.107146	0.000215844
H6PD	-0.157088	0.0423389
CYP27A1	-0.107622	0.00985761
TXNRD3	-0.227899	0.0220069
SRPRB	-0.120872	0.000355037
EDARADD	-0.203165	0.00018044
CA14	-0.138833	0.00336019
LPIN1	-0.156065	0.0093186
NRP2	-0.207705	0.00202279
FAM157A	-0.12098	0.00238177
TBC1D8	-0.204688	0.00576753
THNSL2	-0.115917	0.0356271
EPB41L5	-0.167328	0.00271896
MANEAL	-0.114391	0.0131114
CFHR3	-0.181627	0.0455902
REG3A	-0.120096	0.0302846
ADCY5	-0.112807	0.0350145
FOXP1	-0.105532	0.0142954
CD164L2	-0.121764	0.00628388
GCSAML	-0.202677	0.00125664
SCP2	-0.117077	0.0180356
ST6GAL2	-0.173287	0.00632396
SYNC	-0.164423	0.0124088
NTPCR	-0.115334	0.00732029
PLCH1	-0.119958	0.0222692
ANKRD45	-0.132432	0.0377154
HIBCH	-0.110877	0.00151959
CD200R1	-0.164456	0.0119509
FGGY	-0.124081	0.0141875
SPRR2D	-0.126267	0.00216838
D2HGDH	-0.112626	0.0152265
XIRP1	-0.192127	5.46521e-05
LDLRAD1	-0.139778	0.0231268
HMCN1	-0.120174	0.00495086
GPR75-ASB3	-0.129368	0.00446619
FHL2	-0.230334	0.00132062
DNAH12	-0.158164	0.0349728
RGSL1	-0.110968	0.0115574
ATP5G3	-0.114349	0.0203915
DISC1	-0.160662	0.0127319
OXER1	-0.156218	0.013614
EPHA2	-0.234144	0.00290751
GCC2	-0.179319	0.00337336
GBP1	-0.178688	0.00677996
TTLL3	-0.120097	0.0157245
PPARG	-0.230028	0.000183702
NMS	-0.140717	0.0190314
TMEM57	-0.171893	0.0100545
ANKRD28	-0.235655	0.00275797
CAB39	-0.120681	0.00946901
TCTA	-0.102858	0.0114729
SATB2	-0.175277	0.0278357
CLCC1	-0.102831	0.0323833
FMO1	-0.129108	0.0118452
DGKD	-0.266066	5.10702e-05
CNGA3	-0.158053	0.0457271
MZT2B	-0.154083	0.0129684
MITF	-0.179178	0.00229868
RHBG	-0.177864	0.00651981
CYP27C1	-0.121542	0.00909356
SLC12A8	-0.1065	0.00607728
ARNT	-0.166223	0.0358009
MGLL	-0.229108	0.000511066
COLEC11	-0.191205	0.00475062
SEC22B	-0.123696	0.0196142
CD200R1L	-0.218612	0.00261135
OBSL1	-0.134861	0.0032176
KLHL24	-0.11456	0.0261261
ALG1L2	-0.165779	2.14311e-05
RFX5	-0.130356	0.000304079
UBE2F	-0.101759	0.0132107
C1orf168	-0.173836	0.0250713
TPRG1	-0.105973	0.0495431
ARHGEF10L	-0.238929	0.000509486
BMP8B	-0.147764	0.0125017
ATXN7	-0.146481	0.00543254
OR2T34	-0.15264	0.00737637
PPP4R2	-0.159974	0.0110485
ENTPD3	-0.109563	0.0137554
AQP12B	-0.142938	0.000179619
RBM5	-0.139985	0.00575184
TMCO2	-0.199184	0.000399422
SCN11A	-0.123207	0.00220146
OSTN	-0.108149	0.00907844
PUM1	-0.12381	0.00126572
CLDN19	-0.15455	0.0347182
CADM2	-0.210586	0.000269484
GAP43	-0.144299	0.0203907
MCM6	-0.166856	0.00280265
LEKR1	-0.103946	0.00251062
LDAH	-0.138995	0.0182365
CCR4	-0.254275	0.000802854
COBLL1	-0.169442	0.00981675
STRIP1	-0.276925	0.0214403
FNDC5	-0.13829	0.00174335
BOLL	-0.126209	0.00586684
CLRN1	-0.100389	0.0231233
FAIM	-0.12295	0.0212333
ALPPL2	-0.113589	0.0164903
FAM102B	-0.213345	1.1482e-05
VAMP5	-0.202627	0.00196801
GMCL1	-0.134172	0.000676001
KLHDC8A	-0.285721	0.00232371
CD200	-0.232	0.000334558
CCDC54	-0.127184	0.0319363
SPICE1	-0.147468	0.039367
IGFN1	-0.187047	0.000147133
KLHL21	-0.189729	0.0258495
SHISA5	-0.167766	0.00143775
HTR3C	-0.166576	0.0197585
EPHX1	-0.100598	0.00779783
CPT2	-0.210712	0.031313
TMCC2	-0.142942	0.00567917
SLFNL1	-0.250105	0.00127039
KLF17	-0.118009	0.00420862
OBSCN	-0.243837	0.000234146
KLF7	-0.143595	2.61715e-05
TNFRSF18	-0.126032	0.00635383
DHX9	-0.132848	0.000437209
UTS2	-0.16028	0.00760792
RNPC3	-0.252049	0.000361129
VPS8	-0.107119	0.0010663
IQCF1	-0.111491	0.0355839
MPP4	-0.145077	0.026346
SLC16A14	-0.137525	1.67499e-05
TTC24	-0.123118	0.00704839
ITIH1	-0.107416	0.000532842
CD80	-0.216064	0.000236745
SLAMF1	-0.200135	0.00375602
PEAR1	-0.2209	0.00297218
FGD5	-0.106248	0.0295834
CD1D	-0.131931	0.0109174
TNFSF10	-0.19456	0.0137556
C2orf42	-0.137703	0.0314388
RAD51AP2	-0.179279	0.000374945
LRRFIP2	-0.138113	0.0238099
ZC3H8	-0.111082	0.00174218
NME6	-0.130688	0.00643589
NHEJ1	-0.10582	0.0147161
PTAFR	-0.1361	0.00125504
ATP13A2	-0.1499	0.013488
CRB1	-0.150123	0.0180696
PSMD1	-0.16254	0.00060071
NLRC4	-0.114885	0.00359037
TARBP1	-0.169776	0.000204354
FAP	-0.255116	4.35723e-06
CCRL2	-0.144923	0.00511567
FBLIM1	-0.145396	0.000837667
CLEC4F	-0.175497	0.010193
LAX1	-0.148202	0.00749637
DUSP19	-0.102294	0.000547598
CSMD2	-0.136105	0.0354668
HHLA2	-0.109983	0.0356147
SGPP2	-0.189688	0.000182202
CRYGC	-0.145048	0.000371331
IER5	-0.204082	0.000476203
EHBP1	-0.127257	0.0103009
PADI4	-0.140567	0.00799566
KCNA2	-0.124468	0.0356412
SLC35G2	-0.154098	0.031693
CD101	-0.226326	0.00832601
C1orf141	-0.141044	0.00972628
IL36G	-0.166033	0.00942557
CD48	-0.189947	0.0265791
MSH4	-0.135246	0.0291556
PKLR	-0.316573	0.000160869
AADACL3	-0.101803	0.0286443
SGOL1	-0.143721	0.014087
CMTM7	-0.155691	0.0171469
GPR15	-0.125868	0.000266734
FAM228A	-0.106218	1.11867e-05
PRAMEF4	-0.158092	0.00872226
NCKAP5	-0.192762	0.0017478
TOR1AIP2	-0.106055	0.00412838
FAM19A1	-0.163449	0.000859538
ATL2	-0.201724	0.00177656
SERTAD4	-0.15267	0.0368663
GCKR	-0.182123	0.00024823
MTR	-0.112718	0.00887605
ZNF638	-0.104626	0.0229468
RNF144A	-0.140478	0.00368265
ASAP3	-0.114588	0.000192928
TNS1	-0.1358	0.000872081
ACTG2	-0.234781	0.00516907
VTCN1	-0.203133	0.00395726
DENND1B	-0.230144	0.00219933
NAT8B	-0.164224	0.0419466
LDLRAP1	-0.22389	0.00100202
TM4SF19	-0.124059	0.0156602
EIF4E2	-0.11984	0.00169538
DUSP12	-0.127758	0.0218775
MERTK	-0.105678	0.0330565
SLC25A20	-0.179062	0.00146304
C1orf43	-0.103308	0.00463826
UROC1	-0.145122	0.0443343
HS6ST1	-0.108783	0.0412052
FASTKD2	-0.145937	0.000886607
NXPH2	-0.146428	0.00037313
ANKAR	-0.122829	0.0155702
CASQ2	-0.123201	1.43373e-05
TDGF1	-0.149704	0.0040781
XDH	-0.134848	0.00978977
LRRC71	-0.211975	0.00492963
PDCD1	-0.177655	0.00790239
DPM3	-0.237898	0.0125559
ATP2C1	-0.121759	0.00522156
MRPL35	-0.180788	0.0243434
ZNF512	-0.123287	0.00590969
PRKRA	-0.19398	0.00916569
OR2L13	-0.166455	0.0363826
CACNA1S	-0.176371	0.00969172
CA6	-0.165618	0.00438661
ICOS	-0.131495	0.00355443
NEU2	-0.124807	0.000428715
DNAJC8	-0.113967	0.0114888
CUL3	-0.259699	1.65199e-05
MOGAT1	-0.130117	0.00643741
ARL13B	-0.124422	0.00654464
BRE	-0.204579	0.00926177
FAM110D	-0.136929	0.0387442
NRXN1	-0.153556	0.000274418
KLHL30	-0.169492	0.000479677
CEBPZOS	-0.241754	0.0288596
ITGAV	-0.108326	0.00586103
FMO4	-0.199411	0.000931757
DUSP10	-0.186178	0.000804684
TRPM8	-0.184663	0.0150701
SLAMF8	-0.170167	0.000169943
S100A3	-0.114485	0.0119721
DUSP27	-0.108098	0.00169457
SUCLG1	-0.159398	0.0135297
SRGAP3	-0.128311	0.00932322
FRMD4B	-0.215231	0.00220365
NPHS2	-0.140863	0.0121206
THAP4	-0.163529	0.0333223
TMEM110	-0.126109	0.0216891
C2orf54	-0.259884	0.000588232
ROBO2	-0.213231	0.000890444
FXR1	-0.157705	0.00659531
F5	-0.127763	0.00454165
TMEM88B	-0.228992	0.0237893
PPFIA4	-0.150155	0.00246673
THEM4	-0.106099	0.0138218
DAW1	-0.153436	0.00838004
ZNF683	-0.24826	0.000380183
ATP13A4	-0.176665	0.0210294
TNNT2	-0.184621	0.000388795
MRPL33	-0.152819	0.00115782
ELK4	-0.11371	0.0228565
SYNPR	-0.112246	0.00420082
CCDC36	-0.196571	0.00821946
PTCD3	-0.126464	0.0016889
GNLY	-0.233792	0.00199681
RAPGEF4	-0.127519	0.0201998
TSHB	-0.138027	0.000411305
MST1R	-0.155425	0.0129563
ZAP70	-0.122812	0.0152831
TRH	-0.131202	0.0298385
HK2	-0.149748	0.00705074
MFF	-0.120142	0.0230332
VIT	-0.18502	0.000336284
CLCNKA	-0.102309	0.0227011
TMEM212	-0.111473	0.00109088
CPS1	-0.14964	0.0313811
GPR61	-0.111756	0.0114766
MAL	-0.121957	0.0105108
CCDC17	-0.108892	0.0330509
LINC01225	-0.202077	4.21255e-05
CHIT1	-0.157645	0.00586989
SLC51A	-0.116946	0.0121489
SDHC	-0.190574	0.0100175
MASP1	-0.133737	0.00046419
WWTR1	-0.106939	0.0132974
FIGN	-0.21689	0.00238621
CYB5R1	-0.199617	0.00108747
MECR	-0.176791	0.00108907
TCF23	-0.104376	0.00151096
NPL	-0.11051	0.0120444
FBXO6	-0.112306	0.00966659
CNTN4	-0.152815	0.000930013
NR1I2	-0.13858	0.0095597
RPE	-0.151575	0.0184431
CELA3A	-0.148528	0.00771386
HS1BP3	-0.146571	0.0215193
CCDC27	-0.111049	0.0292328
EPHA6	-0.127115	0.0113224
FCRL1	-0.106816	0.0068683
C1orf226	-0.145124	0.00616703
KAZN	-0.152074	0.0138479
ERBB4	-0.162124	0.000962244
RETNLB	-0.22669	0.00186186
ADAM30	-0.224527	0.00312621
RCAN3	-0.10672	0.0177804
OR2M3	-0.15526	0.0427864
SEMA5B	-0.104866	0.0089563
ARMC9	-0.181038	0.00729652
GKN2	-0.231962	3.06689e-05
DPT	-0.119036	0.00114557
PRICKLE2	-0.114829	0.00301433
RPTN	-0.308581	0.000457614
LYPLAL1	-0.204064	0.00369808
SPRR1B	-0.149265	0.0110282
SMYD3	-0.268302	2.98975e-06
C8A	-0.116623	0.00788765
RGS16	-0.127026	0.0168581
C1orf159	-0.118065	0.003352
GRHL3	-0.153534	0.0319033
DNM3	-0.161531	0.00741608
ZNF385D	-0.226022	0.000775641
PRR23C	-0.152525	0.00746434
SIDT1	-0.119464	0.0151367
ACOT7	-0.211122	0.00336434
TMEM79	-0.107577	0.013398
MSGN1	-0.119497	0.00217959
FAM78B	-0.166036	0.00685243
IL5RA	-0.128155	0.000624213
FPGT	-0.141666	0.00221075
NDUFA10	-0.102731	0.0106434
IFNLR1	-0.111155	0.0423482
MTX2	-0.139257	0.00119896
SLC30A2	-0.106609	0.015681
SLC9C2	-0.114077	0.0269093
DPP10	-0.116321	0.0307066
UBL4B	-0.160388	0.00799191
C1orf100	-0.246549	0.00620178
SEC13	-0.184544	0.00191973
TOR3A	-0.11332	0.0135481
SDCCAG8	-0.103429	0.000835845
SPRR2A	-0.165093	0.000562801
CTRC	-0.114531	0.0102062
TGOLN2	-0.175528	0.00497888
RHBDL2	-0.216222	0.00476523
ST7L	-0.149518	0.0346555
FAM229A	-0.177588	0.00168909
CYP2J2	-0.113775	0.00208583
NR5A2	-0.132006	0.00693677
SCMH1	-0.105177	0.0194772
EIF2B3	-0.125061	0.0267357
CGGBP1	-0.160889	0.00876467
SYTL1	-0.289765	0.000181327
HIVEP3	-0.104157	0.00296585
DPPA4	-0.177024	0.000152795
IBA57	-0.209344	0.0174556
C2orf40	-0.12596	0.0334764
NBPF7	-0.10026	0.00271332
IL1F10	-0.14869	0.0312809
LDLRAD2	-0.112123	0.0219205
OR2T10	-0.159204	0.0278236
RSG1	-0.155812	1.71254e-05
SMCO1	-0.105186	0.0371407
IL1RL2	-0.115921	0.00476077
TFRC	-0.148006	0.000383459
P2RY12	-0.115434	0.00679784
LRRC41	-0.188718	0.00506765
SCN3A	-0.130768	0.010694
ARL4C	-0.113339	0.00506948
AP2M1	-0.146513	0.0113077
GUCA2A	-0.119566	0.00252278
CALCRL	-0.30526	0.00113773
YBX1	-0.150473	0.0210478
CHST10	-0.17527	0.00884003
STXBP3	-0.108769	0.000161657
DYSF	-0.107641	0.0124882
RAB3B	-0.109706	0.00798634
ETV3L	-0.219567	0.00139994
AGMAT	-0.101935	0.000350917
HSD11B1	-0.212891	0.00208462
MFAP2	-0.153103	0.0136324
BZW1	-0.229429	0.00804536
COL5A2	-0.155582	0.0173114
SEMA3G	-0.21428	0.00540662
FETUB	-0.212965	0.00033288
CAPN8	-0.167963	0.00141652
OR2T1	-0.133365	0.0153597
PLEKHA6	-0.118308	0.00672633
MAB21L3	-0.199613	0.00659858
GPR62	-0.253856	0.000286117
OR6K6	-0.112584	0.0268445
SRSF4	-0.175288	0.00862366
KLHL12	-0.201643	0.0258971
NFYC	-0.114918	0.0488862
STX6	-0.199638	0.00085685
ARHGAP25	-0.133501	0.0121162
C8B	-0.148935	0.00162777
TRAF5	-0.169758	0.000847343
SLC2A5	-0.231797	0.00578217
ABCB10	-0.181508	0.00831109
STEAP3	-0.142956	0.0136797
OR6B2	-0.103911	0.0189677
PTPN7	-0.270371	0.000925579
FAM69A	-0.215283	0.00602056
POLR1A	-0.185165	0.0182395
GPBAR1	-0.159657	0.00390823
PIK3C2B	-0.207002	0.00193249
ARHGAP15	-0.162976	0.021778
SESTD1	-0.122286	0.0100544
BEST4	-0.252516	0.00322366
IL1B	-0.224952	0.000269474
EDN2	-0.132974	0.00408545
SPRR3	-0.107068	0.00978329
PLSCR5	-0.234514	0.00754848
KIF1A	-0.100954	0.0251889
AQP12A	-0.11998	6.87196e-05
CCDC141	-0.17309	0.0043037
UBA3	-0.20674	0.00352736
GALE	-0.186554	0.00920332
RAB3GAP1	-0.172757	0.00658051
IL1R2	-0.113901	0.015274
CITED4	-0.178837	0.00837277
ANKRD44	-0.145357	0.00154357
RAB7A	-0.232998	0.0108313
PSEN2	-0.125191	0.00679529
PLXNA1	-0.152696	0.0198934
C1orf53	-0.136568	0.0143671
NUP210	-0.164651	0.00416716
FCRL5	-0.149443	0.00375487
MEF2D	-0.119654	0.00982712
LGALS8	-0.234131	0.000413785
WDR64	-0.136779	0.0322157
SV2A	-0.126243	0.00415764
FLVCR1	-0.224452	0.00461546
EML4	-0.17678	0.0386647
SPEN	-0.122152	0.0122374
ZNF678	-0.146926	0.0233761
DENND4B	-0.101247	0.00213107
FAAH	-0.202475	0.00760981
IQCF5	-0.127257	0.0236361
BATF3	-0.133246	0.0189911
GALNT2	-0.150945	0.0128158
TTC39A	-0.113223	0.00425448
XIRP2	-0.269395	4.3391e-05
CLSTN1	-0.136106	0.0157994
GALNT3	-0.157215	0.0493486
SH3RF3	-0.146815	0.0200006
H1FOO	-0.170754	0.000407727
C1QC	-0.222569	0.00389282
THSD7B	-0.129254	0.0444579
TM4SF19-AS1	-0.108109	0.00166112
DUSP11	-0.156968	0.0023756
OR2T4	-0.155509	0.032167
LBR	-0.196512	1.62528e-05
TCHHL1	-0.132625	0.0208067
HFM1	-0.135131	0.00905572
IHH	-0.120463	0.0439648
CRYBG3	-0.100416	0.0178572
CCR5	-0.189213	0.00283716
RND3	-0.101147	0.0119852
TLK1	-0.138109	0.00691416
COL6A6	-0.212217	0.00177157
LCE2A	-0.144782	0.0414298
OSBPL10	-0.154383	0.0037993
BCL2L15	-0.177637	0.0101169
ACTR8	-0.151745	0.0214243
C1orf50	-0.108934	0.024655
SPRED2	-0.188809	0.00205438
TMCC1	-0.109508	0.0155409
IL17RB	-0.11266	0.0178277
GNG4	-0.179001	0.00533547
TP53I3	-0.120502	0.000881413
SLC1A7	-0.146059	0.00238786
ANKRD65	-0.172063	4.371e-06
GNAT2	-0.154298	0.00367955
PAPPA2	-0.1908	0.00314492
ABHD1	-0.126881	6.72247e-05
FER1L5	-0.172154	0.00222357
CROCC	-0.128229	0.0019242
RBP2	-0.152939	0.00160608
ZC3H15	-0.107449	0.0422839
MRPS5	-0.105645	0.020229
NLRP3	-0.234917	0.00160752
TNFRSF8	-0.122435	0.00856354
TMEM81	-0.122157	0.0372224
GPR1	-0.101163	0.0137304
CNTN3	-0.115606	0.0113543
CCDC174	-0.115588	0.0224448
ZBTB40	-0.11042	0.00325754
UBE2U	-0.132831	0.0296974
AIM1L	-0.118423	0.0283041
WRAP73	-0.196305	0.0207637
RFTN1	-0.160519	0.019036
C1orf116	-0.166219	0.00701947
GAL3ST2	-0.162031	0.0213771
AK4	-0.117224	0.0470355
C1orf127	-0.143715	0.00690356
AGO1	-0.146537	0.00331671
ZEB2	-0.153818	0.0100778
RTP1	-0.128164	0.00145774
FAM178B	-0.32132	5.09257e-06
ASTL	-0.128807	0.00220949
PHTF1	-0.20824	0.00830935
PABPC4	-0.145552	0.00094575
HMGCS2	-0.1079	0.0306785
C1orf115	-0.173633	0.0105867
POU1F1	-0.199065	0.00476209
CD8A	-0.119041	0.00171634
PDE1A	-0.188272	0.00653266
GMNC	-0.135907	0.0369128
HYAL1	-0.118508	0.0330302
PKP4	-0.132065	0.00927662
METTL8	-0.101787	0.0266701
RHOB	-0.122696	0.042745
NEK7	-0.143888	0.028353
ERMAP	-0.17606	0.000521296
GALNT15	-0.11796	0.000803696
CCSAP	-0.189593	0.0144087
C1orf74	-0.158859	0.00355708
CEP85	-0.161561	0.00146036
OR6Y1	-0.206719	4.0189e-05
ABCA4	-0.278592	0.000861932
FCRL4	-0.144311	0.0168745
CAPZB	-0.121176	0.0359011
TNFRSF9	-0.146063	0.0141733
GPR27	-0.105528	0.00264578
ZBTB38	-0.135496	0.00512019
TRIM59	-0.151579	0.00261035
C2orf91	-0.140053	0.00363204
SNX27	-0.164792	0.00913797
RBP1	-0.1799	0.020404
BSND	-0.116888	0.000456448
TP53BP2	-0.171908	0.00744425
CASP10	-0.171922	4.67626e-06
RORC	-0.129021	0.0375215
LRRC39	-0.141785	0.0246969
LRRTM4	-0.101728	0.0395443
LAMC1	-0.141594	0.0335915
DCLK3	-0.100473	0.00190066
OR6K2	-0.22169	0.0284451
CENPL	-0.137226	0.0123386
TUSC2	-0.147859	0.0430684
ILDR1	-0.138801	0.00412253
NISCH	-0.110185	0.000986816
TDRD5	-0.170732	0.000683074
PGLYRP3	-0.193925	0.00371418
PIGR	-0.133582	0.0138455
CCDC74B	-0.102085	0.0106677
AK5	-0.10495	0.0133552
PLB1	-0.134387	0.000961502
NID1	-0.137093	0.00371778
CRP	-0.18139	0.0084048
PLA1A	-0.117527	0.00615426
IQCC	-0.12477	0.000426303
CPNE4	-0.157854	0.0461894
PLCD1	-0.203795	0.00407169
PROK1	-0.101597	0.00587274
ATP1A4	-0.216183	0.00241082
MMADHC	-0.144476	0.00145274
SMCP	-0.114185	0.000961773
OR2T8	-0.174969	0.000843845
TAMM41	-0.117815	0.0192286
SRGAP2	-0.13722	0.0199593
CFHR5	-0.247118	0.0033654
LBX2	-0.112733	0.000711134
WDTC1	-0.1876	0.00202166
XXYLT1	-0.130119	0.00604423
CYP4B1	-0.121675	0.0199501
SYCP1	-0.168342	0.000427912
SELE	-0.109595	0.0419746
PRDX6	-0.13949	0.00241366
PRR23B	-0.281631	0.00383686
F13B	-0.100025	0.00560889
TDRKH	-0.163854	0.00466895
CYP4A22	-0.104599	0.00572279
MYEOV2	-0.149241	0.0462336
TEX38	-0.162934	0.0027608
LARS2	-0.107549	0.0290363
FMO2	-0.131937	0.00637902
SPTSSB	-0.102133	0.00271407
UXS1	-0.15697	0.0154355
CRNN	-0.125731	0.0166382
CCNT2-AS1	-0.107542	0.0127773
DNMT3A	-0.197026	0.00388324
RXFP4	-0.103073	0.010555
TNNI1	-0.144793	0.000246497
C1orf146	-0.122569	0.0230212
HSD3B1	-0.241147	0.000226681
TOR1AIP1	-0.105716	0.00352737
SCN2A	-0.171853	0.00544498
SLC4A10	-0.152542	0.0040382
ZNF385B	-0.109799	0.000157822
SLC5A7	-0.13663	0.0424757
NBL1	-0.124027	0.012105
PYDC2	-0.105476	0.0425349
MRPL24	-0.199869	0.00161633
OR6N2	-0.130624	0.0112019
ARID5A	-0.127541	0.0205201
P4HTM	-0.298786	5.70188e-05
ARHGEF19	-0.157999	0.012711
SERPINI2	-0.119233	0.00255331
MAN1C1	-0.12062	0.0255182
CXCR2	-0.135565	0.00214981
PPIAL4G	-0.113167	0.0117892
PIGC	-0.143918	0.0102884
PKP1	-0.104207	0.0218454
CMPK1	-0.139558	0.00461751
RD3	-0.107871	0.00288811
TMIE	-0.198772	0.000206697
SLC38A3	-0.1643	8.40106e-05
MYL3	-0.105492	0.00572438
IL36A	-0.219346	0.00250217
GLIS1	-0.182533	0.000166473
GPR35	-0.152153	0.00663828
RNF220	-0.106488	0.0270462
SSR2	-0.116668	0.036437
CERS6	-0.123372	0.00525839
LUZP1	-0.175383	0.00360061
ST6GALNAC5	-0.121246	0.00801483
MINOS1-NBL1	-0.259852	0.0128252
XCL1	-0.15474	0.00284571
SNTN	-0.129626	0.0228897
MUC13	-0.160076	0.00101717
KIAA1211L	-0.138232	0.0255952
FSHR	-0.124345	0.00143601
SUCLG2	-0.233737	0.00113404
GJA5	-0.157505	9.42726e-05
OR2M2	-0.110412	0.0183669
NHLH1	-0.12582	0.0178627
RALB	-0.115456	0.000772537
EIF4E3	-0.186169	0.00634261
S100A8	-0.220842	0.0213875
TMEM125	-0.115928	0.0239111
ACKR2	-0.132972	0.00242051
RRM2	-0.157987	5.72533e-05
COL8A2	-0.229776	0.000433829
RIIAD1	-0.176796	0.0323923
KIAA1841	-0.152966	0.00394837
OR6N1	-0.109121	0.00418528
CHRM3	-0.142629	0.000894025
SULT1C3	-0.211714	0.00179418
USP19	-0.122216	0.0254447
SCAP	-0.112739	0.0170993
OR2T6	-0.12798	0.0253637
MR1	-0.132437	0.00473714
FAM71A	-0.149251	0.0306459
ZSCAN20	-0.112365	0.0187097
ITPRIPL1	-0.225281	0.0323982
LRRFIP1	-0.205445	0.000732392
EFCAB12	-0.135946	0.00420939
RIF1	-0.247692	0.00264172
RAB43	-0.117936	0.00871004
SUMF1	-0.133403	0.000313574
GRHL1	-0.176548	0.00587785
GPC1	-0.127074	0.000674852
ZBTB17	-0.152771	0.0175395
SLC35E2B	-0.112456	0.0124901
LPP	-0.19396	0.0010631
WLS	-0.1099	0.0198208
FBXO2	-0.105321	0.0124632
LAMC2	-0.110596	0.0011905
PDE4B	-0.108386	0.0226067
XRCC5	-0.173287	0.0011504
LRPPRC	-0.115606	0.0150266
RRP15	-0.113029	0.0359074
PECR	-0.146687	0.00839473
MMEL1	-0.146521	0.0115642
SLC26A9	-0.211205	0.000355169
QSOX1	-0.151698	0.0228515
C3orf79	-0.171655	0.000355556
OTOL1	-0.117185	0.0183916
OR6P1	-0.197048	4.26819e-05
SP110	-0.204565	0.00374266
CRYGB	-0.112325	0.00961268
ARHGEF33	-0.129563	0.0215663
UBE2E1	-0.135006	0.000382684
DAB1	-0.157879	0.00662056
NENF	-0.121741	0.0172271
GCA	-0.135567	0.0178309
AQP10	-0.110412	0.0164164
MYBPH	-0.25174	0.000997538
SPRR2G	-0.186058	0.00957527
RIMS3	-0.123397	0.000522959
ZBTB11	-0.10819	0.0136366
ERMN	-0.10778	0.000141221
FABP1	-0.122279	0.0055431
UBE4B	-0.104186	0.0333968
IL1RL1	-0.104172	0.00165897
RGS5	-0.113757	0.00983523
BTBD19	-0.339473	9.69939e-06
VAV3	-0.103455	0.0127758
RSAD2	-0.169513	0.00568751
C2orf88	-0.137244	0.00900524
FUCA1	-0.134128	0.0385438
ANKMY1	-0.186039	0.039347
SFMBT1	-0.104734	0.0112603
CAPN13	-0.16197	0.000102866
PLSCR2	-0.178174	0.0208596
C3orf84	-0.149439	0.000674033
SCN1A	-0.290073	0.00212867
FAM183A	-0.177661	0.00825503
ATG7	-0.104826	0.0100003
MYH15	-0.213627	0.000269017
IL19	-0.188381	0.0385041
AGAP1	-0.201449	0.00363092
TIE1	-0.121153	0.00407727
HTR3D	-0.211505	0.000823666
TAF13	-0.11522	0.0287285
HTR6	-0.124183	0.0345672
CALML6	-0.113822	0.00305504
MTIF2	-0.14057	0.00316652
ENO1	-0.137099	0.000412211
ETV3	-0.128402	0.00227024
TRIM62	-0.139122	0.0133785
CLCA2	-0.109594	0.00129563
USP21	-0.181643	0.00172879
ACPP	-0.200868	6.04651e-06
DLEC1	-0.103482	0.00526474
TTF2	-0.168996	0.00170259
S100A12	-0.303081	0.00182757
LINC01343	-0.124799	0.00168121
MYO7B	-0.185854	4.15876e-05
C1orf185	-0.135804	0.00917798
JTB	-0.212851	7.49483e-05
SETSIP	-0.141676	0.00324813
PRR21	-0.214406	0.002328
KCNA10	-0.187782	0.00101072
IRF6	-0.233404	0.00299096
TMEM61	-0.108418	0.000547962
OR13G1	-0.179877	0.00460074
OR2T33	-0.100902	0.0118001
VIPR1	-0.144181	0.00037282
CHN1	-0.125128	0.0103507
PTPRG	-0.106583	0.009986
GLRX2	-0.142909	0.00448349
AHSG	-0.120984	0.00465509
PODXL2	-0.103525	0.0137612
OR10Z1	-0.134771	0.0147054
FCER1A	-0.118197	0.02909
KLHDC8B	-0.131626	0.0086212
OR10J5	-0.142006	0.0150694
APOD	-0.186712	0.000979013
CYP4Z1	-0.109881	0.000664478
TNFAIP6	-0.139962	0.000206934
BCL10	-0.308124	1.61704e-05
ROR1	-0.143874	0.0051788
ESPNL	-0.144773	0.0263005
PLA2G4A	-0.146385	0.00263098
GKN1	-0.125732	0.00781537
C3orf17	-0.141214	0.00312592
PPM1G	-0.115558	0.0143942
SZRD1	-0.163118	0.0132448
NEU4	-0.169826	0.00282785
C1orf35	-0.106719	0.0156569
MGAT5	-0.103408	4.31686e-05
MYT1L	-0.104716	0.00206739
MSTN	-0.146108	0.00210818
EMILIN1	-0.214425	0.00413755
ARHGEF4	-0.142781	0.0309803
OR2T11	-0.193553	0.00272948
OR5H6	-0.177567	0.00560824
TNFRSF4	-0.10178	0.0454238
TNN	-0.158334	0.0170522
INPP5D	-0.132988	0.0378413
AHCYL1	-0.151627	0.0178692
SKIL	-0.169915	0.022863
C1orf56	-0.193888	0.000100129
PRAMEF11	-0.135224	0.0209831
SPC25	-0.108656	0.0156387
IQCF6	-0.131389	0.00625542
PLD1	-0.204306	0.00408941
GABRD	-0.168327	0.00576511
SFT2D3	-0.102377	0.000438546
TAL1	-0.137982	0.0282443
OSR1	-0.100386	0.0450619
PLCH2	-0.138626	0.000798268
FOXE3	-0.160458	0.0302445
FCAMR	-0.125311	0.0156843
SDHB	-0.109642	0.00312588
SNAPIN	-0.225848	0.0131679
GFM1	-0.148093	0.0093094
TPRA1	-0.160585	0.0302654
SLC5A9	-0.1075	0.0485886
PLA2G2D	-0.123147	0.0280581
POLE4	-0.138067	0.000260256
NOS1AP	-0.202458	0.000326592
NMUR1	-0.174407	0.0454982
S100A16	-0.114068	0.00574696
TMPRSS7	-0.161834	0.00257345
PSMD14	-0.132112	0.00147058
POTEE	-0.218313	0.00252842
LTF	-0.110711	0.0259741
CPO	-0.101572	0.00470727
NCKAP1	-0.216714	0.00577216
DEPDC1	-0.185291	0.00109916
AKT3	-0.102161	0.0128301
PROM2	-0.214191	0.000365311
CHST2	-0.116925	0.020063
TAF1B	-0.143299	0.0384277
ATP2B4	-0.191942	0.0136843
TMEM40	-0.105564	0.0047287
TEX37	-0.134645	0.00968779
LYG1	-0.122316	0.026586
GP9	-0.108686	0.00018164
TMEM201	-0.173702	0.0121651
SLC45A1	-0.163075	0.009242
TF	-0.117699	0.0125328
C2orf66	-0.24496	0.0175543
FMO3	-0.138899	0.00934143
LRRTM1	-0.205244	0.000327101
HDAC4	-0.119613	0.00133394
SYN2	-0.115766	0.011329
ICMT	-0.129306	0.0452129
SVBP	-0.144555	0.013238
CCDC12	-0.163265	0.00943234
OR1C1	-0.210986	0.00377427
CD160	-0.19454	0.0390512
TFPI	-0.187972	0.00314249
UHMK1	-0.110779	0.00135003
CASQ1	-0.224454	0.00370956
MTOR	-0.10309	0.00018168
LMX1A	-0.128886	0.0272495
TADA1	-0.103455	0.0200043
GPR89A	-0.135748	0.0481142
GPR161	-0.12583	0.00285626
HNMT	-0.173562	0.00488459
FCRLA	-0.23365	0.000262635
NCK1	-0.114775	0.00664276
OLA1	-0.12243	0.00926747
ITGB3BP	-0.174347	0.0292521
VWA5B1	-0.181948	0.00352163
FAM131A	-0.227194	0.000239192
KIFAP3	-0.203593	0.0255247
GPA33	-0.10926	0.0202974
TSNAX-DISC1	-0.232145	0.000139923
ZNF281	-0.13642	0.00230135
TGM4	-0.142742	0.00519022
MRPL3	-0.110089	0.0224941
ACTL8	-0.127272	0.0411291
ABCG8	-0.1261	3.81787e-06
SH3BP5	-0.153931	0.00160106
DPPA2	-0.140869	0.00262804
REN	-0.129433	0.0159817
AGXT	-0.101256	0.0408055
ATP8B2	-0.180493	0.00327711
CD28	-0.231234	0.00108141
MRPL9	-0.116696	0.00539396
WDR92	-0.104098	0.0372206
ALS2CL	-0.121875	0.00142438
ADAM15	-0.172866	0.0144992
NEMP2	-0.134529	0.0102157
GULP1	-0.22686	0.00153443
GRB14	-0.113252	0.003957
C3orf30	-0.120482	0.0292076
DCAF8	-0.156501	0.00363809
DUSP23	-0.220434	9.9705e-05
MYSM1	-0.167054	0.0138464
RHOC	-0.100899	0.0013726
GABRR3	-0.253373	0.000303943
SMC6	-0.131724	0.0339911
DNAH1	-0.166404	0.00307175
SLAMF9	-0.169176	0.00495006
AFTPH	-0.199952	0.00225686
C2orf61	-0.246655	5.66667e-05
GPATCH4	-0.176157	0.0211435
MBNL1	-0.111988	0.0155739
CADM3	-0.131988	0.0211044
CDK15	-0.12756	0.00312981
MT1HL1	-0.12997	0.00484563
AADACL2	-0.161135	0.00437086
ACTR1B	-0.195755	0.00847749
PDZK1	-0.120445	0.0165531
KCNS3	-0.118868	0.00075239
SAG	-0.150865	0.00925261
CFLAR	-0.282108	0.0001761
PSMD4	-0.128047	0.0127882
CHL1	-0.167801	0.0304265
MGAT4A	-0.202619	0.000363621
FAM167B	-0.194967	0.00503471
TFB2M	-0.148924	0.0214346
LYG2	-0.117357	0.0109229
TMCO4	-0.103583	0.0330237
FAM43A	-0.115956	0.0338285
ABCF3	-0.125257	0.0421859
PDE11A	-0.115639	0.0010921
SLC25A34	-0.123545	0.0493695
XCL2	-0.143622	0.00452111
BTNL10	-0.185543	0.00716894
REG4	-0.170761	0.00473375
ATIC	-0.212221	0.00335033
PRAMEF12	-0.103463	0.0201712
VN1R5	-0.155276	0.00868145
CALM2	-0.171042	0.000505582
FRG2C	-0.12701	0.00142467
RUNX3	-0.161103	0.000131632
CSRNP3	-0.113614	0.00245836
GCG	-0.201798	0.00787747
GBP4	-0.173145	0.017082
SIKE1	-0.206484	0.00327111
CDC42	-0.147654	0.00165291
RNF223	-0.222838	0.00102378
CFAP44	-0.130795	0.0223501
TMEM198	-0.103151	0.0015835
PVRL4	-0.173585	0.00261172
C2orf81	-0.175384	0.00543397
CYP4X1	-0.147774	0.0100287
GJA4	-0.152452	0.0110579
CREG1	-0.214811	0.00505445
WDR63	-0.140087	0.00446517
MFI2	-0.125621	0.00323163
DDX1	-0.172641	0.0348343
TMEM89	-0.102906	0.031213
FAM131C	-0.111757	0.00604349
SMYD5	-0.120423	0.0149283
DTL	-0.160923	0.000320497
PRKD3	-0.148284	0.0147674
EFHB	-0.110397	0.0325698
FMO5	-0.128987	0.00301347
ALLC	-0.121426	0.001716
FCRL6	-0.177035	0.00247608
LRRIQ4	-0.10135	0.0111309
ZNF662	-0.167095	0.000205885
PADI1	-0.120359	0.000329064
KIDINS220	-0.136015	0.00855215
LYPD8	-0.168679	0.0395535
SLC4A7	-0.170125	0.003772
HRG	-0.12511	0.0126618
ZCWPW2	-0.124819	0.00262301
ZMYND10	-0.129166	0.00349938
PRR30	-0.107602	0.00441931
TIPRL	-0.114907	0.00384954
PLA2G2C	-0.117597	0.00151029
INPP5B	-0.107388	0.0417046
MPL	-0.157555	0.00415432
TBX19	-0.179761	0.00717732
DRD3	-0.10808	0.00274545
PANK4	-0.228161	0.00119926
DDR2	-0.128405	0.0459849
ABI3BP	-0.122815	0.0326236
LCE4A	-0.227807	0.000885446
TMEM150A	-0.114247	0.026508
L1TD1	-0.103914	0.0190692
ADPRH	-0.105206	0.0354453
AKNAD1	-0.110911	0.00466879
ACTRT2	-0.130328	0.00653013
PSMD2	-0.130454	0.00181165
PBX1	-0.170852	0.000441012
TP73	-0.124123	0.00767012
ADGRG7	-0.254964	0.000311712
LELP1	-0.150087	0.0192003
NGLY1	-0.14968	0.000797268
KYNU	-0.319533	0.00081692
ATXN7L2	-0.265835	0.000188134
GHRL	-0.234702	0.0040294
FAM110C	-0.134536	0.00188117
IL18RAP	-0.16626	0.00090524
IL37	-0.181979	0.00185764
DMRTB1	-0.168487	0.00774918
KCNAB2	-0.191235	0.00096422
NBPF3	-0.133826	0.000293342
PTH2R	-0.111462	0.000814488
CLIP4	-0.124814	0.0378276
CAPN9	-0.228016	0.0106348
SLC4A5	-0.143003	0.00992133
CREB3L4	-0.194901	0.00681645
APOA1BP	-0.156721	0.0194343
VGLL4	-0.134025	0.0023513
SPEG	-0.161506	0.00106885
NPPC	-0.129069	0.00795135
ITLN1	-0.110811	0.0262888
ASIC4	-0.135019	0.00297007
RANBP2	-0.112578	0.0400105
TNFSF4	-0.153311	3.16308e-06
MXRA8	-0.125805	0.000517523
PRDM2	-0.137423	0.000500217
KCND3	-0.133103	0.0221012
USH2A	-0.112881	0.0242352
EPS8L3	-0.124417	0.000803271
TTC13	-0.176787	0.00609282
RTP4	-0.130122	0.0135887
LACTBL1	-0.179339	0.00439462
ADIPOR1	-0.118946	0.0159897
FGR	-0.114516	0.0160182
SPOCD1	-0.158446	0.00314031
CHIA	-0.116104	0.0326807
PHGDH	-0.118758	0.00763781
TANK	-0.10294	0.00245902
MECOM	-0.187618	0.000212176
VASH2	-0.116585	0.0301245
TMEM177	-0.141662	0.00214695
RASGRP3	-0.149061	0.000694986
IQCF3	-0.173201	0.00269314
NEB	-0.152228	0.0109093
EPHA3	-0.127766	0.000269599
MRAS	-0.18239	0.000737229
VSIG8	-0.104768	0.00412714
NOTO	-0.193013	0.0104825
HPS3	-0.180051	0.00923409
OLFM3	-0.156959	0.0019376
DNAJB2	-0.111239	0.0268407
OR2G6	-0.181677	0.00477928
MIER1	-0.139538	0.0276011
FCRL3	-0.137137	0.047182
KLHL40	-0.140569	0.0438846
HCRTR1	-0.135471	0.0113195
C1orf106	-0.12384	0.0123639
ACP6	-0.1376	0.00455391
SNRPE	-0.125408	0.00928105
OR6B3	-0.170247	0.0214546
KIF5C	-0.167589	0.00739259
LOXL3	-0.112161	0.0151621
BPNT1	-0.105956	0.00416513
TM2D1	-0.148751	0.00411181
SPRR4	-0.172215	0.00865735
FBXW12	-0.144329	0.000930539
SATB1	-0.121835	0.00406721
GALNT13	-0.172696	0.00733534
C4BPA	-0.158592	0.00187114
NEK10	-0.181411	0.00131692
LRRC34	-0.164759	0.0132542
MCL1	-0.109596	0.000894146
ARL8B	-0.130343	0.019911
MOV10	-0.136103	0.0114161
ARHGEF2	-0.357311	4.31131e-05
PLA2G2F	-0.116939	0.0125793
CSDE1	-0.110437	0.0168972
TNK2	-0.102721	0.0344623
TRIM42	-0.162043	0.0057693
SLC41A3	-0.171709	0.000978026
PEX10	-0.161153	0.00538606
TGFA	-0.135614	0.0142335
MCOLN3	-0.164531	0.0076558
MFSD2B	-0.103716	0.00370933
ITSN2	-0.119188	0.00159114
TSSC1	-0.116792	0.0131359
PRSS50	-0.162843	0.00123037
ITGA4	-0.217039	0.0054318
GREM2	-0.207735	0.000792559
IGSF10	-0.140216	0.0058033
RESP18	-0.171641	0.00210145
ARTN	-0.111871	0.000291259
CRYGA	-0.116676	0.0146036
HHIPL2	-0.112099	0.0212164
IFIH1	-0.181637	0.0258308
GNG12	-0.174666	0.00132642
IFRD2	-0.132338	0.0153788
NR1I3	-0.182862	0.00350935
OSBPL6	-0.222105	0.00503296
CACNA2D3	-0.215905	0.000289244
DSTYK	-0.20022	0.00189719
TRAPPC3	-0.116636	0.00535673
GNL2	-0.145552	0.00780514
SMPDL3B	-0.100963	0.0244228
RABGAP1L	-0.131731	0.000452062
KIF1B	-0.180081	0.0106718
C2orf71	-0.226797	0.00184842
CHRND	-0.107572	0.0125172
PLEKHO1	-0.159668	0.00302671
GPR55	-0.224961	0.000590417
MEIS1	-0.141175	0.000558112
XRN1	-0.189661	0.000815907
BCAR3	-0.261111	0.00125309
PDPN	-0.207325	0.00313677
PRR9	-0.258961	0.000359966
ATG16L1	-0.232115	0.00107176
IPO9	-0.143874	0.0382508
IL6R	-0.201109	0.000888368
UPK1B	-0.168703	0.00500986
HENMT1	-0.100832	0.000195867
TTC31	-0.224917	9.72132e-05
NAV1	-0.110516	0.000232512
SLMAP	-0.141683	0.0178099
FAM124B	-0.218911	0.00156777
PLCD4	-0.177085	0.00606473
CD1A	-0.127891	0.005063
AMER3	-0.196343	0.0487731
FBLN2	-0.164982	0.00833317
IQCA1	-0.190878	0.00770407
MATN3	-0.124653	0.00222145
KIAA1715	-0.138284	0.0167965
FAM107A	-0.199723	0.00115428
GBE1	-0.139238	0.000377395
CNNM3	-0.185219	0.00613881
ABCB6	-0.107711	0.0209743
CSPG5	-0.179547	0.000613514
TRAF3IP3	-0.195399	0.00156327
ZNF692	-0.185854	0.00649466
ALPI	-0.140189	0.00125277
ECHDC2	-0.123571	0.000714357
ATP6V1B1	-0.155098	0.00158216
PALMD	-0.258956	0.000138185
ZSWIM2	-0.144276	0.0162876
OR14I1	-0.125665	0.0344694
SMIM12	-0.180241	0.00291783
ALDH1L1	-0.150924	0.000582092
PTPRU	-0.114472	0.00995753
ZP4	-0.163834	0.0172669
MOB4	-0.122362	0.00388939
NCL	-0.128198	0.0229819
IL17RE	-0.121857	0.000164701
LRRC7	-0.220063	0.0016145
CHRD	-0.117997	0.00168253
ADGRB2	-0.153598	0.0202205
GPATCH3	-0.140522	0.00113985
HTR3E	-0.101928	0.00217633
AGT	-0.100305	0.00665661
COX17	-0.19465	0.000977535
HRASLS	-0.135037	0.00242108
PLA2G2E	-0.117278	0.00924642
PRKAG3	-0.133891	0.0022382
GATAD2B	-0.153623	0.0493207
RNPEP	-0.104457	0.00332415
NOSTRIN	-0.164685	0.00404085
OTOF	-0.17848	0.000353228
MKNK1	-0.181508	0.00677554
POMC	-0.200337	0.0200331
TOMM20	-0.198897	0.00839888
ADAR	-0.185911	0.00442931
CAMP	-0.158962	0.00195116
GPR45	-0.196122	0.00232291
NCKIPSD	-0.143195	0.00126727
CSF3R	-0.123018	0.000514404
DRC1	-0.171181	0.00937211
MKRN2OS	-0.111961	0.0413692
RNF13	-0.162783	0.00641682
MRPS22	-0.111018	0.000210601
ROPN1B	-0.187615	0.0151971
DQX1	-0.159826	0.00667997
SARS	-0.129404	0.00771548
LCE1A	-0.106999	0.0201305
IL22RA1	-0.134635	0.00461876
MASP2	-0.110553	0.0131623
COLQ	-0.177082	0.00412248
LCE2C	-0.127544	0.0172236
RTP3	-0.16704	0.0431264
ERICH6	-0.102788	0.0213171
ATP13A5	-0.128154	0.0283686
LINC01359	-0.236111	0.0104424
GTPBP8	-0.151353	0.00302249
CCDC13	-0.141892	0.00373241
ALAS1	-0.227981	0.00564094
AGBL4	-0.116459	0.0419773
LOR	-0.148691	0.00868659
DNASE2B	-0.131089	0.00674254
C3orf22	-0.157491	0.000381184
IL12RB2	-0.135503	0.00172532
PM20D1	-0.126306	0.00971176
IL24	-0.22597	0.00646399
PADI3	-0.217501	0.00446601
VEPH1	-0.134482	0.00701341
BTLA	-0.214931	0.00248826
GRK7	-0.145135	0.00082243
TMEM9	-0.14579	0.0218902
GOLPH3L	-0.182546	0.00665563
DTYMK	-0.112412	0.0353245
HFE2	-0.105631	0.0232577
KIF2C	-0.108311	0.0185724
SPDYA	-0.217052	0.00308539
OR2AK2	-0.120357	0.0177473
EPS15	-0.265679	0.00033522
ZNF648	-0.165337	0.00521049
SSFA2	-0.131255	0.000578929
RAB42	-0.122935	0.0381901
LMAN2L	-0.148164	0.00563843
RPE65	-0.117182	0.0450333
NKAIN1	-0.13449	0.0201145
MOGS	-0.107477	0.0181949
RASSF1	-0.211011	7.58745e-05
CENPO	-0.189782	0.00300283
ALDH4A1	-0.287316	0.0122941
CLASP2	-0.120059	0.0143065
INSIG2	-0.143043	0.0156796
LINC01565	-0.148744	0.000989658
CC2D1B	-0.13647	0.0141381
GUCA2B	-0.159466	0.000163071
KCNMB3	-0.139121	0.00010396
B3GNT2	-0.151274	0.000164168
CX3CR1	-0.160532	0.00331017
DNAJC5G	-0.163739	0.00997155
C2CD4D	-0.262782	0.0163008
GADD45A	-0.181325	0.000770166
BOLA1	-0.14628	0.00134365
DNASE1L3	-0.141699	6.03153e-05
MPZL1	-0.201941	0.000955221
NIT2	-0.159051	0.0221396
GPSM2	-0.110118	0.0100028
PRELP	-0.129156	0.00322096
SLC38A11	-0.129601	0.000979172
SST	-0.175349	0.0172506
HTR1D	-0.116318	0.00396758
NLGN1	-0.126801	0.0144898
BLZF1	-0.140034	0.00304257
IL12A	-0.250239	5.42966e-07
CFH	-0.23246	0.0376361
ITPKB	-0.188887	0.0320341
SLC50A1	-0.187892	0.00275219
MCFD2	-0.129408	0.023175
SLC22A13	-0.102339	0.0137692
ASAP2	-0.12247	0.00764454
TTLL4	-0.166255	0.0112174
CTNNA2	-0.113043	0.00977861
AADACL4	-0.182258	0.00106062
TGFBR2	-0.160314	0.000590164
SDC3	-0.160257	0.000467025
FHIT	-0.100181	0.0270592
KLHL6	-0.148427	0.00281393
GYPC	-0.12996	0.0121639
RPS6KA1	-0.223725	0.00352976
CAPN2	-0.191511	0.0183405
IQCF2	-0.106241	0.00451626
FCRL2	-0.192705	0.0439363
FIGLA	-0.186262	0.0047919
ARPP21	-0.182863	0.00201261
